# Supplementary material for: Characterisation of the thermal and non-thermal stress conditions that activate the Plasmodium falciparum AP2-HS-dependent heat-shock response
Source: PLoS Pathog. 2026 Jul 9;22(7):e1014346. doi: 10.1371/journal.ppat.1014346 (PMC13349141; doi:10.1371/journal.ppat.1014346)
Supplement: S1 Data — (XLSX) [file ppat.1014346.s011.xlsx]

## Sheet: Ct valures for serrs norm.
	seryl								hsp70-1								hsp90								PF3D7_1421800
Biological replicate	Rep. 1	Rep. 2	Rep. 3	Rep. 4	Rep. 5	Rep. 6	Rep. 7	Rep. 8	Rep. 1	Rep. 2	Rep. 3	Rep. 4	Rep. 5	Rep. 6	Rep. 7	Rep. 8	Rep. 1	Rep. 2	Rep. 3	Rep. 4	Rep. 5	Rep. 6	Rep. 7	Rep. 8	Rep. 1	Rep. 2	Rep. 3	Rep. 4	Rep. 5	Rep. 6	Rep. 7	Rep. 8
Figs 1C, S1A, S5A
10E 30 min 37 ºC	21.7767	22.3801	22.9447						19.027	19.9554	20.7571						19.4429	19.8197	20.2328						27.8404	28.6113	29.6585
10E 45 min 37 ºC	22.7699	22.0394	22.4587						19.9375	19.7101	20.1663						20.1682	19.2342	19.3939						29.7027	28.738	28.887
10E 60 min 37 ºC	21.9748	21.8525	23.1352						18.8449	19.436	20.5631						19.2524	19.1113	20.2659						28.6314	28.2195	30.1626
10E 90 min 37 ºC	22.6576	22.2789	23.465						19.799	19.4069	21.1499						20.4014	19.2144	20.8193						29.6127	28.8878	29.8835
10E 30 min 41 ºC	22.5874	23.0664	23.8807						17.4118	17.3786	18.164						19.3629	18.61	19.5291						25.3131	24.7408	25.7526
10E 45 min 41 ºC	24.4	23.5616	23.7373						18.3682	17.0119	17.179						20.2057	18.3258	18.5215						26.1265	24.6161	25.0544
10E 60 min 41 ºC	23.6144	23.3795	24.989						17.3145	16.6318	18.1468						19.4522	18.1545	19.8049						25.0009	24.2166	26.028
10E 90 min 41 ºC	24.2266	24.5993	24.9729						17.3608	17.7406	17.6243						19.5246	19.7409	19.2502						25.2514	25.5332	25.7538
10G 30 min 37 ºC	21.4448	21.3113	22.5061						18.9519	18.9404	20.4628						18.8179	17.973	19.428						27.2434	27.9965	29.1091
10G 45 min 37 ºC	23.0803	21.4325	22.3173						20.6016	19.1302	20.1118						20.3044	18.1695	19.3621						29.1278	28.1624	29.15
10G 60 min 37 ºC	21.9627	21.3284	23.2544						19.6043	19.0141	21.1159						19.5088	18.2329	20.0957						28.4485	27.9153	29.4335
10G 90 min 37 ºC	23.1035	21.6418	23.5223						20.794	19.2973	21.3092						20.9064	18.3109	20.6821						30.0564	28.1475	29.5049
10G 30 min 41 ºC	23.3606	22.9584	24.1306						20.9439	19.9942	21.501						20.8268	19.1719	20.6276						27.3436	26.166	26.8594
10G 45 min 41 ºC	22.1328	22.9026	24.3182						19.058	19.783	21.428						18.404	18.8093	20.4098						25.3843	25.9501	26.9059
10G 60 min 41 ºC	22.4997	24.5473	24.9234						19.4616	21.5903	21.818						18.8738	21.2685	20.3611						25.7003	28.2054	27.2625
10G 90 min 41 ºC	23.2306	24.0268	25.1257						20.205	20.9461	21.6217						19.6246	19.8037	20.4922						26.5146	26.8662	27.5711
10E 10 min 37 ºC	20.894	21.831	22.5622						17.3089	18.65	18.8785						17.689	19.8302	18.9622						26.8261	28.9871	28.0908
10E 20 min 37 ºC	20.6651	21.7593	22.2487						16.9438	18.844	18.9482						17.7648	19.829	19.3225						26.7687	28.6859	28.0416
10E 30 min 37 ºC	20.4291	21.9447	22.4355						16.8556	19.1019	19.3949						17.6799	19.9803	19.1708						26.6276	28.6795	28.2834
10E 10 min 41 ºC	20.9308	22.0781	22.6527						16.1603	17.6759	17.6726						17.4803	19.4089	18.4578						24.031	25.4038	24.8708
10E 20 min 41 ºC	21.338	22.4293	23.7234						15.452	16.5357	17.3618						17.3724	19.0578	18.6741						23.3744	24.9014	24.6041
10E 30 min 41 ºC	21.9024	22.864	24.0993						15.2593	16.2176	17.3474						17.5326	19.0293	18.9042						23.4533	24.9586	24.573
10G 10 min 37 ºC	20.389	21.6405	22.4936						16.4805	18.2293	18.4196						16.6331	18.6448	18.1596						26.1625	28.1762	27.4431
10G 20 min 37 ºC	20.2648	21.5149	23.0865						16.3825	18.1458	19.4258						16.5426	18.5155	18.8314						25.912	27.6605	28.062
10G 30 min 37 ºC	20.0723	20.9755	23.4083						16.2876	17.5496	19.1698						16.5275	17.937	18.6071						25.9206	27.049	28.2261
10G 10 min 41 ºC	20.7444	21.9332	23.4576						16.6996	18.3503	19.2084						16.8758	18.62	18.6163						24.4736	25.9122	25.6983
10G 20 min 41 ºC	20.7452	22.3537	23.7708						16.6171	18.7538	19.6568						16.7589	19.0514	18.9508						23.9509	25.6783	25.8652
10G 30 min 41 ºC	21.3898	22.8029	23.3792						17.1127	19.203	19.1159						17.0458	19.3848	18.7685						24.1752	25.7956	25.5675
Figs 1F, S1D, S5C
10E 37 ºC	22.8476	22.8514	21.572						21.8745	20.7198	19.8847						21.5271	20.4931	20.1808						28.5103	30.1903	28.3319
10E 38 ºC	22.6766	22.9	21.8794						20.719	19.7228	19.3101						20.6801	19.5557	19.7662						27.635	30.0884	28.9737
10E 39 ºC	22.6468	22.7855	21.888						19.8157	19.2518	18.3945						19.954	19.1842	19.0916						27.4801	29.929	28.1833
10E 40 ºC	22.9273	22.2349	21.2962						18.9735	17.7577	18.0502						19.5682	17.7578	18.8059						26.6518	27.655	27.9566
10E 40.5 ºC	23.3486	22.873	21.942						17.9495	16.9705	17.0257						18.998	17.688	18.1921						25.9572	26.4013	26.343
10E 41 ºC	23.7526	23.4876	22.4257						17.2132	17.2694	16.5292						18.8883	18.0493	18.0444						24.536	26.2282	25.4846
10G 37 ºC	21.937	22.983	21.2917						20.6554	21.1881	19.7117						19.9462	20.4729	19.4396						27.4552	30.3628	27.8711
10G 38 ºC	21.9395	22.261	21.5687						20.5908	20.4682	19.9273						19.8919	19.6075	19.4693						26.9274	29.1503	27.8234
10G 39 ºC	22.2016	22.5539	21.8724						20.7919	20.5869	19.954						20.1752	19.7861	19.7815						26.7708	28.8426	27.8722
10G 40 ºC	22.2289	23.1934	21.3252						20.4474	20.7867	19.6382						19.8472	19.8712	19.4457						25.8821	27.6693	27.3003
10G 40.5 ºC	23.2955	23.8255	22.1803						20.8809	21.7342	20.0492						20.226	19.8376	19.6532						25.3191	27.1177	25.7323
10G 41 ºC	23.8279	24.4073	22.5975						21.1883	21.6208	20.1113						20.3399	20.252	19.6599						24.563	27.28	25.2942
S1B-C, S5B Figs
10E 10 min 37 ºC	21.3373	20.8904	20.6273						17.3989	16.3198	16.8653						18.5729	18.0608	17.9075						28.5361	28.198	27.7584
10E 30 min 37 ºC	20.7447	20.0095	20.3837						16.8957	15.8378	16.8431						17.9558	16.5038	17.8483						27.3937	26.8368	27.0974
10E 90 min 37 ºC	21.199	21.7265	20.0061						17.4909	17.3754	16.6567						18.7503	18.6165	17.6883						27.6004	28.275	26.0499
10E 180 min 37 ºC	21.9828	21.3759	21.1289						18.7548	17.4042	18.7157						19.9354	18.7791	19.6848						27.2817	27.7939	26.9728
10E 360 min 37 ºC	23.9098	23.0757	23.4254						20.2842	20.0613	20.2153						20.7991	21.1983	21.2504						27.7457	28.2495	27.386
10E 10 min 41.5 ºC	20.331	21.7751	19.7664						16.1652	17.2091	16.139						17.2981	18.5697	16.9182						27.3578	28.4519	26.822
10E 30 min 41.5 ºC	21.6532	20.7149	19.9328						16.2424	15.5766	15.4782						17.8015	16.9993	16.6619						26.0029	25.9821	24.7276
10E 90 min 41.5 ºC	21.3171	22.344	21.1594						14.0683	15.599	14.3492						16.712	17.9584	16.8622						23.4021	25.4523	23.4026
10E 180 min 41.5 ºC	21.8228	23.6291	21.7029						13.8077	15.9222	14.4205						16.9428	18.6242	17.488						24.1855	25.7815	23.1858
10E 360 min 41.5 ºC	24.8964	24.0268	23.9025						16.5062	15.6563	16.5211						19.4156	18.5546	19.1366						26.423	26.8511	25.8955
10G 10 min 37 ºC	21.5925	21.3609	20.961						17.6712	17.0673	17.0388						18.1248	17.5964	18.0273						27.7939	27.5504	28.0521
10G 30 min 37 ºC	21.5878	20.0208	20.6827						17.6215	16.1517	16.7581						18.4297	15.9881	17.5863						27.9722	26.1315	27.4078
10G 90 min 37 ºC	22.9962	21.9082	20.412						19.0958	17.5972	16.8791						19.9138	18.3906	17.7271						28.7348	28.2306	27.0549
10G 180 min 37 ºC	21.5798	21.2669	20.5508						18.2509	17.6943	17.5248						19.3796	18.421	18.4472						27.1795	27.9163	26.7936
10G 360 min 37 ºC	23.6179	21.7825	22.8045						21.117	19.1474	20.6005						21.6377	20.0141	21.815						27.9363	27.2599	27.643
10G 10 min 41.5 ºC	21.7482	21.8714	21.2783						17.6867	17.951	17.4545						18.5911	18.2395	17.9476						27.9488	28.5686	27.7327
10G 30 min 41.5 ºC	21.8022	20.964	20.5504						18.0646	17.1118	17.1535						18.4908	17.2843	17.2573						26.9462	26.0603	25.8225
10G 90 min 41.5 ºC	22.7676	22.9713	21.8868						18.6424	18.7443	17.8858						19.593	19.5594	18.9741						26.2641	27.094	25.425
10G 180 min 41.5 ºC	24.196	23.9427	22.8736						19.2438	19.2286	18.1958						20.456	20.3282	19.4151						27.5794	27.6506	26.2519
10G 360 min 41.5 ºC	23.8683	24.4381	23.1167						19.0546	19.5369	18.4639						20.2829	21.2724	19.7825						27.6985	28.1036	26.6679
Figs 3C-D, S5D
10E 0-5 hpi 37 ºC	22.9422	24.6512	24.2819						18.8891	20.8132	20.344						18.2788	20.1755	19.0447						28.9279	30.1471	29.4837
10E 15-20 hpi 37 ºC	22.2434	23.1761	22.0481						17.4266	18.6002	17.9243						16.5915	18.2093	16.8517						30.1014	30.0595	28.5283
10E 30-35 hpi 37 ºC	23.2206	22.144	21.7398						20.7901	19.9531	19.3838						20.5289	20.1171	18.758						29.6129	28.925	29.3466
10E 37-42 hpi 37 ºC	26.1513	25.414	24.6367						21.2346	19.8172	20.1108						19.9641	19.5548	19.0442						30.3163	29.3565	28.271
10E 0-5 hpi 41 ºC	24.3431	25.8632	25.9581						18.3801	20.6331	19.8362						18.1549	20.5751	19.0781						29.0648	29.6238	29.8069
10E 15-20 hpi 41 ºC	22.6578	25.2013	23.5592						15.1578	16.9536	16.0626						15.7793	18.1911	16.8626						29.7557	30.8457	29.4039
10E 30-35 hpi 41 ºC	24.0935	22.3449	22.2638						17.3452	15.4123	15.3188						18.3925	17.3061	16.4697						26.3798	23.0985	23.9862
10E 41-42 hpi 41 ºC	27.4904	27.159	26.3599						20.4291	19.9857	19.2244						19.9568	20.0386	19.3521						28.7495	27.5745	26.7258
10G 0-5 hpi 37 ºC	24.039	23.8961	23.5426						19.8698	20.4615	19.5488						18.7899	19.8679	18.2453						30.0336	30.3362	29.198
10G 15-20 hpi 37 ºC	21.2281	21.8913	21.1987						17.2364	18.4446	17.3678						15.7409	17.534	16.0174						28.3724	27.7768	26.9783
10G 30-35 hpi 37 ºC	22.1079	21.5194	22.0738						20.534	19.5906	19.2472						19.6225	19.2896	18.5183						29.1495	28.1749	28.6214
10G 37-42 hpi 37 ºC	26.5719	24.5065	25.8062						22.9708	20.5114	22.4603						21.2579	19.7379	21.2444						30.5877	28.5015	29.5582
10G 0-5 hpi 41 ºC	25.4101	25.6057	25.9209						19.5797	20.5034	19.9768						18.5831	19.8653	18.7831						30.4196	30.0994	29.8557
10G 15-20 hpi 41 ºC	22.7779	24.5701	22.6829						18.1241	19.9884	18.1268						16.9127	19.2929	16.908						27.9912	29.6926	27.4926
10G 30-35 hpi 41 ºC	24.4935	23.7242	23.0798						21.2806	20.8278	19.5842						19.9655	20.4151	18.5339						26.8506	25.9982	26.0432
10G 41-42 hpi 41 ºC	28.8199	27.0655	27.0204						24.3878	22.5662	22.7299						22.6689	21.9291	21.3315						29.6478	28.2319	26.7292
Figs 4B, 5A, S4F
E5ind stage I gametocytes 37 ºC	22.1009	21.1494	23.1807	20.8587					18.872	17.9186	20.1369	19.4836					19.3034	17.8423	19.9522	18.9945					25.1659	23.9981	28.2431	26.9006
E5ind stage I gametocytes 41 ºC	23.9551	22.9043	24.7442	23.4557					18.5338	17.3558	18.2312	18.3442					19.88	18.2214	19.6628	19.364					26.0779	24.907	26.4823	25.4703
E5ind stage II/III gametocytes 37 ºC	22.219	21.5544	20.8591	21.0771					19.1381	18.281	17.3035	18.8963					19.5812	18.1925	16.9843	18.522					24.0928	22.7485	21.4537	22.8039
E5ind stage II/III gametocytes 41 ºC	22.1539	20.6861	21.6212	21.3268					18.6445	16.9698	17.1678	18.3448					19.5806	17.2268	17.3224	18.6019					23.9574	21.8045	22.2671	23.2736
Figs 4E, 5A, S4F
NF54_gexp02_Tom stg II/III gametocytes 37 ºC	21.4713	22.1627	22.3372						18.3967	18.7887	18.871						17.8315	18.7006	18.4684						22.129	23.2343	23.1504
NF54_gexp02_Tom stg II/III gametocytes 41 ºC	22.2554	22.6668	21.46						17.5648	18.2523	16.5638						18.0528	18.9791	16.8707						23.2199	23.9174	22.1875
NF54_gexp02_Tom stg V gametocytes 37 ºC	19.8526	21.2188	20.5864	19.9062	20.7367	20.3751			16.8685	18.306	17.5472	17.0602	18.2263	17.7923			16.9244	18.5319	17.761	17.0289	18.0697	17.8913			17.426	19.0458	18.0121	17.2386	18.3591	18.3912
NF54_gexp02_Tom stg V gametocytes 41 ºC	20.1891	20.9265	20.3563	19.9574	20.6021	20.9907			16.1274	17.254	16.464	16.2043	17.0332	17.4883			17.3526	18.3645	17.4319	17.1937	17.9208	18.4778			17.7846	18.7692	17.7526	17.4826	17.979	18.7994
S4G Fig
NF54_gexp02_Tom stg V gametocytes 37 ºC	20.3915	19.2809							18.9743	17.5775							18.7171	17.6554							18.0814	16.8372
NF54_gexp02_Tom stg V gametocytes 41 ºC	20.2306	18.4666							17.6617	15.2472							18.6042	16.1847							17.8871	15.6999
Figs 5A, S4A
E5ind asexuals 37 ºC	22.5157	23.2205	21.6403	22.7893	20.7826	20.0732			20.3061	20.182	20.0418	20.1866	16.7869	18.0999			20.0272	20.3037	19.8331	19.5917	17.0735	17.6536			28.9231	28.3034	28.3093	28.5808	23.2937	23.6986
E5ind asexuals 41 ºC	24.223	23.3322	23.2447	24.1397	22.5531	22.2969			17.9982	16.8815	17.973	18.0297	16.0903	16.8156			19.2712	18.557	19.1393	19.0199	17.3931	17.8249			26.3913	24.4115	25.9634	26.4396	23.8442	24.2119
Figs 5A, S4A
NF54_gexp02_Tom asexuals 37 ºC	22.459	21.4238	22.2894	20.7767	22.089	21.7004	20.677	20.0992	19.4951	17.6539	18.6589	16.8341	19.091	18.4188	17.4698	16.9503	19.0512	17.0091	18.8233	16.7588	18.6656	18.4644	17.0008	16.4802	27.4583	27.1387	28.0629	25.978	27.8164	27.3716	26.3465	24.7003
NF54_gexp02_Tom asexuals 41 ºC	23.0249	21.318	23.8287	22.685	23.4966	22.3134	21.8307	21.4893	17.9708	14.8754	18.1403	16.8075	17.6803	16.9599	15.8734	15.899	19.1833	15.6618	19.4752	17.8357	18.5619	18.0907	16.867	17.0902	25.3674	24.152	26.1459	25.7802	25.5254	24.7956	24.6743	25.5585
Figs 5C, S6C
10E post HS 37 ºC	24.5991	20.5754	21.5383						22.9088	18.0339	18.976						22.8185	17.82	18.8934						30.6366	27.0221	27.381
10E post HS 1h 37 ºC	25.1043	22.0551	21.377						24.1928	20.8742	19.611						24.1375	20.5426	19.7174						30.1793	28.3341	27.7389
10E post HS 2h 37 ºC	25.7155	22.6624	21.5395						24.194	20.9312	19.4795						23.9658	20.8814	19.6311						32.1029	28.4501	27.6692
10E post HS 3h 37 ºC	26.1334	22.4805	21.8449						23.5798	20.8341	20.1049						23.1138	20.5444	20.047						30.4442	27.7673	27.3989
10E post HS 41 ºC	26.3258	22.183	20.9						19.6443	15.7023	14.83						21.417	17.3175	16.4175						28.3322	23.4074	22.6559
10E post HS 1h 41 ºC	25.5307	23.6761	22.4107						19.1428	17.0562	16.6112						21.08	18.7767	18.127						28.3167	24.4722	25.3772
10E post HS 2h 41 ºC	25.723	23.6192	21.8463						19.4401	16.7642	16.4838						21.5422	18.6257	17.9588						29.3599	25.2289	25.8544
10E post HS 3h 41 ºC	25.4981	23.3673	21.6259						20.1009	17.0333	18.0135						21.9376	18.77	18.7341						29.8994	25.5768	26.4772
10E ∆1421800 post HS 37 ºC	24.5097	20.6831	20.0921						22.7052	17.5265	17.3664						23.1724	17.3399	17.3668						Undet.	Undet.	Undet.
10E ∆1421800 post HS 1h 37 ºC	24.8851	21.365	21.805						23.7233	19.1628	19.6441						23.9126	18.9544	19.6265						Undet.	Undet.	Undet.
10E ∆1421800 post HS 2h 37 ºC	24.8438	21.8006	21.5324						23.394	19.6623	19.6507						23.371	19.3635	19.5553						34.8381	Undet.	Undet.
10E ∆1421800 post HS 3h 37 ºC	25.9638	22.5126	21.7671						23.773	20.1099	20.0085						23.3127	20.245	19.7931						Undet.	Undet.	37.9262
10E ∆1421800 post HS 41 ºC	26.1259	22.1839	21.6667						19.1886	15.5188	15.7382						21.3337	16.4669	17.138						Undet.	Undet.	Undet.
10E ∆1421800 post HS 1h 41 ºC	25.6087	23.1223	22.0353						19.0582	16.7214	16.3149						21.0716	17.9292	17.7746						Undet.	Undet.	36.4066
10E ∆1421800 post HS 2h 41 ºC	25.2856	23.0242	21.4878						18.7885	16.5734	16.4708						20.8488	18.158	17.8615						Undet.	Undet.	Undet.
10E ∆1421800 post HS 3h 41 ºC	24.4449	21.5367	21.6411						19.2411	15.857	17.8157						21.0908	17.1476	18.7451						Undet.	Undet.	Undet.
Figs 6B, S7A-B
10E Ctrl	22.0302	23.6866	21.9039						21.4507	22.5616	20.3638						20.5942	21.6211	20.5307						29.5303	28.9086	28.4992
10E 10 nM DHA	21.646	23.3155	22.4209						18.91	20.7136	18.816						18.8654	20.6135	19.9749						28.6421	29.0652	28.8096
10E 20 nM DHA	21.4578	23.0328	22.3046						17.6455	18.3142	17.5221						17.8129	19.3114	19.0837						27.7629	27.9138	27.8544
10E 30 nM DHA	21.6507	23.7567	22.3097						17.4656	18.4865	17.1905						17.7274	19.3065	18.6463						27.3873	28.13	27.36
10G Ctrl	21.1854	22.5668	21.7285						20.2792	21.3858	19.9361						18.9865	20.385	19.7009						28.6631	28.6068	28.2291
10G 10 nM DHA	21.5316	22.9588	22.1972						20.3573	21.3068	20.0872						18.7589	20.1243	19.7094						27.3125	28.3565	27.7472
10G 20 nM DHA	21.0131	22.5409	22.2637						19.9178	20.8052	19.9351						18.3358	19.4711	19.3761						27.1214	27.5306	26.8268
10G 30 nM DHA	21.0248	22.548	21.7923						19.9005	20.7652	19.608						18.3332	19.6051	19.2237						26.8892	27.5481	26.5855
Figs 6D, S7A,C
10E Ctrl	19.467	23.116	21.8958						17.9209	22.2254	21.2409						17.8965	21.8469	21.3125						27.004	28.63	28.8509
10E 40 nM CQ	20.6587	23.6454	21.6923						19.2783	22.5848	20.9823						19.1148	22.541	21.0809						28.346	29.3214	28.7354
10E 80 nM CQ	21.254	22.7799	21.7324						19.8451	22.0004	21.6367						19.6924	21.5176	21.8608						28.4045	28.2954	28.7494
10E 120 nM CQ	20.5887	22.5751	21.6863						19.6814	22.2418	21.5459						19.5682	21.5833	21.6006						27.4789	27.8025	27.9922
10G Ctrl	20.05	21.1649	20.4592						19.1164	21.5537	20.2401						18.5036	20.8359	19.8388						27.488	26.6848	27.1814
10G 40 nM CQ	18.9384	21.8327	20.8748						18.0368	22.1945	20.4667						17.2613	22.0579	20.0385						26.0047	27.6228	27.8211
10G 80 nM CQ	20.9715	21.369	20.6665						20.1775	21.6932	20.7072						19.8528	21.1532	20.7293						27.3951	26.8412	27.6477
10G 120 nM CQ	19.9698	21.2966	21.2395						19.8845	21.7805	21.0298						19.6799	21.347	21.2177						27.1586	26.5081	27.7159
S8C-D Fig
Dd2 WT 35 ºC	19.1741	20.1824							16.7813	17.3524							17.223	17.6875							27.2423	25.0443
Dd2 WT 41 ºC	21.2977	21.3887							16.1372	16.3041							17.2965	17.9564							25.3655	24.2658
K13 35 ºC	19.0774	18.8602							16.6814	16.7511							17.1877	16.9626							27.43	25.5541
K13 41 ºC	20.9623	20.9532							15.8434	15.4334							17.2976	16.8609							25.33	24.3756
6B DHA 35 ºC	19.9272	23.015							18.1866	19.7962							18.3895	19.6833							26.3302	27.8759
6B 41 ºC	21.5913	23.1019							19.1515	20.1543							19.5111	19.6949							26.5093	27.3637
12C 35 ºC	20.0314	20.4336							18.4099	18.8617							18.5271	18.5057							27.1572	25.8275
12D 41 ºC	21.4021	22.6451							18.9827	19.9492							18.3331	19.437							27.8077	26.7424
Figs 6J, S9A-B
Dd2 WT DMSO	25.6218	21.7093	19.4218						23.4036	19.8012	17.3778						22.4177	19.0711	17.1742						29.8382	29.4919	24.2193
Dd2 WT DHA 700 nM	23.4956	22.0282	20.0929						18.9933	17.6491	15.4192						18.6342	17.8094	16.1094						28.0028	30.3534	24.1577
K13 DMSO	23.4162	21.9642	19.1236						21.5393	19.8675	17.07						20.4464	19.0462	16.8755						29.1184	30.8382	23.8239
K13 DHA 700 nM	24.2332	22.2978	19.6472						19.6235	17.7044	15.2835						19.4886	17.8546	16.0391						29.5746	30.7101	24.4611
6B DMSO	23.6689	23.0067	19.2924						22.0735	21.4013	17.7689						21.0087	20.4138	17.3544						31.8094	31.7348	27.5558
6B DHA 700 nM	23.7814	23.7005	18.5008						21.7145	22.1437	17.4975						20.5559	21.1549	16.5797						32.1244	32.3749	27.4513
12D DMSO	23.8734	22.6712	19.4133						22.5437	20.7542	17.7777						21.3926	19.8035	17.2634						30.997	30.9423	28.1669
12C DHA 700 nM	24.006	22.6466	20.145						22.1689	20.7367	18.7715						20.8035	19.5579	17.8374						31.6403	31.5366	29.425

## Sheet: Ct values for uce norm.
	uce			hsp70-1
Biological replicate	Rep. 1	Rep. 2	Rep. 3	Rep. 1	Rep. 2	Rep. 3
S3 Fig
10E 0-5 hpi 37 ºC	25.2386	26.4183	26.2296	19.6569	20.7796	20.3228
10E 15-20 hpi 37 ºC	25.8707	26.9356	25.5529	17.9855	18.7163	17.8247
10E 30-35 hpi 37 ºC	26.3723	24.9973	24.5681	21.6222	19.9141	19.4544
10E 37-42 hpi 37 ºC	29.1586	26.9534	27.0604	22.0044	19.755	20.0706
10E 0-5 hpi 41 ºC	27.3284	28.4588	28.8909	19.1046	20.6672	19.8389
10E 15-20 hpi 41 ºC	26.4689	28.2358	27.0445	15.7705	16.9616	16.0276
10E 30-35 hpi 41 ºC	27.5427	24.703	24.8294	18.1526	15.2702	15.6344
10E 41-42 hpi 41 ºC	30.6505	28.9272	28.845	21.055	19.8433	19.2455
10G 0-5 hpi 37 ºC	25.8742	26.3011	25.1901	20.6979	20.4644	19.4198
10G 15-20 hpi 37 ºC	25.0289	25.5412	24.477	17.9552	18.5213	17.4663
10G 30-35 hpi 37 ºC	25.4087	24.1186	24.1989	21.3307	19.7099	19.4864
10G 37-42 hpi 37 ºC	29.7174	26.3435	28.5857	23.6817	20.5247	22.4602
10G 0-5 hpi 41 ºC	27.7224	28.1527	28.3542	20.3016	20.5644	19.9138
10G 15-20 hpi 41 ºC	26.059	27.7926	25.8683	18.5383	20.1325	18.1057
10G 30-35 hpi 41 ºC	27.1493	25.7624	25.5469	21.9506	20.8516	19.5169
10G 41-42 hpi 41 ºC	31.6215	28.9771	29.2521	25.042	22.4444	22.7395
